# Supplementary material for: Decreased expression of BRCA1 in SK-BR-3 cells is the result of aberrant activation of the GABP Beta promoter by an NRF-1-containing complex
Source: Mol Cancer. 2011 May 24;10:62. doi: 10.1186/1476-4598-10-62 (PMC3127848; doi:10.1186/1476-4598-10-62)
Supplement: Additional file 1 — Excel Primers, templates and restriction enzymes used in the preparation of DNA constructs Details for the Methods. [file 1476-4598-10-62-S1.XLS]

## Sheet: Sheet1
Additional File 1: Primers, templates and restriction enzymes used in the preparation of DNA constructs
Constructa	Primer sequenceb	PCR template	Restriction enzyme
pSCT-Gal-GABPa	(+) 5'-GGGTCTAGAATGATCAAAAGAGAAGC /	pCAGGS-E4TF1-60	(+) XbaI /
	(-) 5'-GGGAAGCTTTCAATTATCCTTTTCCG		(-) HindIII
pMAL-c2-GABPb	(+) 5'-GGGTCTAGAATGTCCCTGGTAGATTTGG /	pCAGGS-E4TF1-53	(+) XbaI /
	(-) 5'-GGGGTCGACGTTCATTTCAATTAAACAGC		(-) SalI
pTRE-tight-NRF-1	(+) 5'- GGAGATCTGATGGAGGAACACGGAGTGACC	pSG5-NRF-1	(+) BglII
	(-) 5'-GGACGCGTTCACTGTTCCAATGTCACC		(-) MluI
pMAL-c2-NRF-1	(+) 5'-GGGGATCCATGGAGGAACACGGAGTGACC	pSG5-NRF-1	(+) BamHI /
	(-) 5'-GGAAGCTTTCACTGTTCCAATGTCACC		(-) HindIII
-1023*	(+) 5’-GGGCTCGAGCATTTAAGCTTGTCAATTCTCC	MCF-7 genomic DNA	XhoI
-715*	(+) 5’-GGGAGATCTCAAGCAGTTACTAGGATCTACG	MCF-7 genomic DNA	BglII
-594*	(+) 5’-GGGAGATCTGAACCTCACTCGTTCCTTCC	MCF-7 genomic DNA	BglII
-545*	(+) 5’-GGGAGATCTGTCTGCCTAGTTGAATCTAGG	-594 construct	BglII
-478*	(+) 5’-GGGAGATCTCAGGATTCTGCTAGGCCGC	-594 construct	BglII
-268*	(+) 5’-GGGAGATCTGCCGCGCAGGCGCCGGGCGAGC	SK-BR-3 genomic DNA	BglII
-251*	(+) 5’-GGGAGATCTCGAGCCGGGACTTGCGGTCG	-594 construct	BglII
-205*	(+) 5’-GGGAGATCTCTTTGTGTGGCTGAAGCGC	-594 construct	BglII
-118*	(+) 5’-GGGAGATCTACACAGCTAGGGAGTGGG	-594 construct	BglII
m4-6*	(+) 5’-GGGAGATCTGggcCGCAGGCGCCGGGCGAGC	-545 construct	BglII
mT4*	(+) 5’-GGGAGATCTGtCGCGCAGGCGCCGGGCGAGC	-545 construct	BglII
mT5*	(+) 5’-GGGAGATCTGCtGCGCAGGCGCCGGGCGAGC	-545 construct	BglII
mA6*	(+) 5’-GGGAGATCTGCCaCGCAGGGCCGGGCGAGC	-545 construct	BglII
a All GABPb promoter constructs (marked with an asterisk) were prepared using the following primer (+194): (-) 5’-GGGGAATTCGCGACGGGAAGGCAGCAGG (EcoRI site is underlined)
b Restriction enzyme sites are underlined. Mutations are in lowercase.
