# Supplementary material for: Decreased expression of BRCA1 in SK-BR-3 cells is the result of aberrant activation of the GABP Beta promoter by an NRF-1-containing complex
Source: Mol Cancer. 2011 May 24;10:62. doi: 10.1186/1476-4598-10-62 (PMC3127848; doi:10.1186/1476-4598-10-62)
Supplement: Additional file 2 — Excel Primers used for RT PCR Details for the Methods. [file 1476-4598-10-62-S2.XLS]

## Sheet: Sheet1
Additional File 2: Primers used for RT PCR
Type of RT-PCR	Target	Primersa	Primer conc (nM)	Tm
Quantitative	BRCA1	(+) 5'-AGATGTGTGAGGCACCTGTGG	250	-
		(-) 5'-CACTCTAAGCTCCTGGCACTGGTAGAG(FAM)G
Quantitative	TBP	(+) 5'-CGTAAGACAACAGCCTGCCACCTTA(JOE)G	200	-
		(-) 5'-TAGGGATTCCGGGAGTCATGG
Quantitative and	GAPDH	(+) 5'-GAAGGTGAAGGTCGGAGTC	100	55°C
Semi-quantitative		(-) 5'-GAAGATGGTGATGGGATTTC
Quantitative	GABPb	(+) 5'-CAGCTAAGAGACAATGTATCG	100	50°C
		(-) 5'-GCCTCTGCTTCCTGTTCTTTC
Semi-quantitative	GABPa	(+) 5'-CCAGCATCAGTGCAATCTG	-	-
		(-) 5'-GCTCAATTATCCTTTTCCGTTTGC
Semi-quantitative	GABPb	(+) 5'-GCACTCTATTCCAACCAGTGG	-	-
		(-) 5'-TACATGTTCATTTCAATTAAACAGC
a FAM and JOE are fluorescent dyes used to label the primers
